# Supplementary material for: C-terminal FGF-23 production coupling with aldosterone via FAM20C and predicting cardiovascular events in primary aldosteronism
Source: JCI Insight. 2025 Feb 24;10(4):e166461. doi: 10.1172/jci.insight.166461 (PMC11949054; doi:10.1172/jci.insight.166461)
Supplement: Supporting data values [file jciinsight-10-166461-s067.xlsx]

## Sheet: 2A
Log(preiFGF23)	Log(precFGF23)	SBP	LogAld	LogPRA	K	MDRD	HTN-remission
1.616	1.76779	160	1.58883	-0.346787	4.1	93.1063	1
1.804	1.7435	189	1.91434	-0.853872	4.1	57.7561	0
1.591	1.73519	171	1.78032	-1	2.9	138.361	0
1.554	1.72677	177	1.43616	-2	3.4	82.244	0
1.5	1.69372	147	1.44311	-0.455932	2.6	80.2652	0
1.554	1.66632	151	1.95134	-0.366532	3.1	152.953	1
1.604	1.78658	140	1.75128	-0.420216	3	140.745	1
1.597	2.21947	136	1.97589	0.136721	3.6	93.9268	1
1.522	1.81525	156	1.88309	-1.1549	3.1	130.032	1
1.64	1.78348	151	1.40312	-2	3.3	92.6419	1
1.925	2.89263	136	2.15381	0	3.74	41.8721	1
1.663	1.80183	153	1.60314	0.064458	4.4	110.479	1
1.577	2.25586	160	1.58827	-0.585027	4.1	70.2	0
1.631	2.78274	154	1.96393	-2	2.6	146.065	1
1.475	1.85672	172	1.57623	-1.30103	3.2	148.297	1
1.458	1.80483	174	1.65244	-2	3.2	199.878	1
1.736	2.15095	133	1.62045	-0.744727	4.2	78.275	1
1.629	1.79272	153	1.95574	-1.39794	2.7	99.9118	1
1.548	1.76779	141	1.62469	-0.537602	4.1	69.8016	0
1.477	1.71133	142	2.11361	-0.346787	3.2	98.2132	0
1.744	1.69905	162	1.82847	-2	3.3	93.6156	1
1.889	3.13649	162	1.61847	-2	3.8	33.1521	0
1.612	2.10884	150	2.17609	-0.721246	2.5	119.042	1
1.329	3.12148	146	1.77415	-0.21467	3.2	93.6526	0
1.542	1.64023	141	1.57054	-2	3.9	95.9616	1
1.525	1.30774	167	1.49276	-2	3.9	136.863	0
1.496	1.43218	121	1.92814	0.071882	4	174.863	1
1.431	1.72455	169	1.63043	-0.283997	3.8	79.5402	0
1.535	1.82523	197	2.06108	-2	2.8	83.0941	0
1.508	2.01224	146	2.33606	-0.21467	4.3	96.9774	1
1.712	1.87441	138	1.57334	-0.0655015	3.6	129.619	0
1.661	2.84518	148	1.65992	-2	3.3	81.369	1
1.237	1.47991	123	1.5244	-0.920819	3.5	142.922	1
1.237	1.59286	159	1.73488	-2	2.5	93.2863	0
1.35	1.39455	150	1.27231	-0.236572	3.6	95.9697	0
1.619	1.82232	148	1.51601	-0.39794	3.9	81.8306	0
1.666	1.74943	146	1.48855	0.0293838	4.5	166.376	0
1.721	1.72819	172	1.70406	-0.853872	2.9	19.5419	1
1.721	1.55115	155	1.78753	-0.267606	3.2	58.6124	0
1.262	2.12492	181	2.30707	0.856124	3.1	74.3587	0
1.136	1.65304	127	1.69135	-0.154902	3.3	114.502	0
1.44	1.19905	143	1.55751	-0.920819	3.9	75.873	0
1.224	1.70965	160	1.59539	-1.39794	4.5	109.993	0
1.25	1.32655	158	1.68251	-0.552842	3.6	55.82	0
1.472	1.37029	197	2.06108	-2	2.8	83.0941	0
1.689	1.75287	162	1.97285	-0.522879	3.4	51.1249	0
1.456	1.63988	143	1.40705	-0.05061	3.5	87.1372	0
1.878	1.56196	178	2.09621	0.9154	4.1	19.1605	0
1.508	1.7318	146	1.84708	0.260071	4.9	81.9668	0
1.084	1.9434	162	1.81171	-2	3.5	110.908	0
1.486	1.69013	149	1.72713	-0.958607	3.7	105.163	1
1.297	1.75457	174	1.65896	-0.886057	4	104.489	1
1.36	1.79525	160	2.09096	-0.39794	4.5	58.9227	0
1.501	1.89948	160	1.77895	-0.420216	3.4	109.294	1
1.397	1.94994	183	1.60412	-0.677781	3.5	107.385	0
1.515	1.88896	121	1.92814	0.071882	4	174.863	1
1.585	2.02306	179	1.95313	-0.69897	2.9	71.3447	1
1.68	1.89897	151	1.5358	0.819544	4.2	79.8098	0
1.766	2.676	124	1.80652	-1	3.9	131.691	1
2.132	2.3017	138	2.01912	-0.481486	2.6	82.9827	1
1.624	2.42153	138	1.88304	-0.721246	4.1	80.8483	1
1.721	1.88386	142	1.04922	-0.886057	3.9	108.68	1
1.725	2.02669	167	2.00903	-0.443697	3.2	105.792	0
1.638	1.85555	147	1.8169	-0.552842	2.8	90.0605	1
1.728	1.81519	135	1.32634	-0.221849	3.1	80.2911	1
1.645	2.90288	125	2.36361	-2	2.5	84.6529	1
1.86	2.02789	127	1.43457	-0.124939	4.7	70.4704	1
1.547	1.79872	155	1.60097	-0.585027	4.2	90.3521	0
1.768	1.96712	178	1.1959	-0.19382	3.2	94.1037	0
1.351	2.00441	124	2.01953	-1.30103	4.1	128.651	1
1.607	2.13921	136	1.73127	-0.568636	3	57.1082	1
1.81	1.88896	127	1.951	-0.0409586	4.8	137.815	1
1.351	1.78808	159	1.91535	-1.09691	3.3	103.227	0
1.743	1.97677	134	1.74663	-1.74473	3	121.27	1
1.615	1.94857	182	1.44373	-0.0409586	2.9	114.747	0
1.81	1.73287	164	1.91392	-0.283997	4.3	77.4698	0
1.626	1.71013	142	1.22608	-0.39794	4	102.329	1
1.864	2.02909	163	1.58827	-1	4.6	90.8786	0
1.808	1.79661	187	1.17898	-1.1549	4	75.2494	0
1.722	1.74259	119	1.48827	-0.920819	4	77.6345	0
1.528	1.79661	137	1.5164	-1.1549	4	104.948	1
1.482	1.77495	178	0.841359	-1	4.5	59.6685	1
1.7	1.85002	120	1.63012	-0.677781	4	95.5638	1
1.774	2.23085	138	1.58444	-1	4.4	176.135	1
1.359	2.04435	155	1.87639	-1	3.4	132.404	0
1.706	1.66925	136	1.64963	-0.39794	4.7	51.0356	1
1.611	1.82909	172	1.58771	-0.283997	4.1	65.1688	0
1.868	1.80081	175	1.7679	-2	3.3	88.7962	1
1.503	2.07537	180	1.08991	-0.60206	4.5	87.6965	0
1.611	1.89731	180	1.85914	-0.958607	2.9	53.7593	1
1.634	1.9941	136	1.85491	-2	3.2	92.0676	0
1.503	3.09593	130	1.74351	-2	3.6	79.625	1
1.737	1.88556	146	1.7767	-0.408935	3.2	83.7674	1
1.875	1.9928	160	1.97864	-0.886057	2.6	55.79	1
1.716	2.07749	124	1.26482	-1.30103	3.7	54.165	0
1.611	1.86818	134	2.05154	-0.346787	4	82.5568	1
1.673	1.69961	152	1.73878	-1.1549	2.9	105.309	1
1.7	2.04779	134	2.00903	-1.30103	2.3	84.0322	1
1.881	1.76596	161	1.45637	-0.455932	4.2	47.7135	0
1.626	2.1933	142	1.56229	-2	4	67.9977	0
1.954	1.85002	160	1.65186	0.130334	3.4	92.3039	0
1.825	1.92141	118	1.58816	0.100371	2.7	192.837	0
1.152	1.57323	144	1.51468	-2	3.9	111.106	1
0.741	1.82319	120	1.34439	-0.886057	4	111.191	1
1.235	2.31047	167	1.39094	0.143015	3.9	115.642	0
1.815	1.84064	169	1.59329	-0.356547	4.5	88.9828	0
1.973	2.06016	180	1.90417	-1.39794	5.7	74.4806	0
1.537	1.8787	184	1.716	1.60541	3.4	60.3047	0
1.599	1.9941	142	1.65108	-0.327902	3.3	109.558	0
1.722	2.048	160	2.0216	-0.79588	3.1	95.4043	0
1.603	1.766	152	1.38202	-0.221849	4.1	105.566	0
1.569	2.193	136	1.6981	-0.886057	4.3	78.1661	1
1.46	1.85	150	1.1271	-0.769551	3.7	112.138	1
1.687	1.921	117	1.7113	-1	4.1	91.5084	1
2.059	1.573	159	1.11959	-1	3.6	92.8433	1
1.454	1.823	157	1.07918	-0.21467	4.3	133.228	1
1.419	2.31	156	1.63949	-1.69897	3.7	150.202	1
1.513	1.841	169	1.67861	-0.721246	3.3	95.373	0
1.716	2.06	135	1.62263	-0.337242	3.7	96.513	1
1.663	1.879	126	1.98299	-0.552842	3.7	93.4633	1
1.46	1.994	164	1.20439	-0.468521	4.6	85.8784	0

## Sheet: 2B
Log(preiFGF23)	Log(precFGF23)	SBP	LogAld	LogPRA	K	MDRD	HTN-remission
1.616	1.76779	160	1.58883	-0.346787	4.1	93.1063	1
1.804	1.7435	189	1.91434	-0.853872	4.1	57.7561	0
1.591	1.73519	171	1.78032	-1	2.9	138.361	0
1.554	1.72677	177	1.43616	-2	3.4	82.244	0
1.5	1.69372	147	1.44311	-0.455932	2.6	80.2652	0
1.554	1.66632	151	1.95134	-0.366532	3.1	152.953	1
1.604	1.78658	140	1.75128	-0.420216	3	140.745	1
1.597	2.21947	136	1.97589	0.136721	3.6	93.9268	1
1.522	1.81525	156	1.88309	-1.1549	3.1	130.032	1
1.64	1.78348	151	1.40312	-2	3.3	92.6419	1
1.925	2.89263	136	2.15381	0	3.74	41.8721	1
1.663	1.80183	153	1.60314	0.064458	4.4	110.479	1
1.577	2.25586	160	1.58827	-0.585027	4.1	70.2	0
1.631	2.78274	154	1.96393	-2	2.6	146.065	1
1.475	1.85672	172	1.57623	-1.30103	3.2	148.297	1
1.458	1.80483	174	1.65244	-2	3.2	199.878	1
1.736	2.15095	133	1.62045	-0.744727	4.2	78.275	1
1.629	1.79272	153	1.95574	-1.39794	2.7	99.9118	1
1.548	1.76779	141	1.62469	-0.537602	4.1	69.8016	0
1.477	1.71133	142	2.11361	-0.346787	3.2	98.2132	0
1.744	1.69905	162	1.82847	-2	3.3	93.6156	1
1.889	3.13649	162	1.61847	-2	3.8	33.1521	0
1.612	2.10884	150	2.17609	-0.721246	2.5	119.042	1
1.329	3.12148	146	1.77415	-0.21467	3.2	93.6526	0
1.542	1.64023	141	1.57054	-2	3.9	95.9616	1
1.525	1.30774	167	1.49276	-2	3.9	136.863	0
1.496	1.43218	121	1.92814	0.071882	4	174.863	1
1.431	1.72455	169	1.63043	-0.283997	3.8	79.5402	0
1.535	1.82523	197	2.06108	-2	2.8	83.0941	0
1.508	2.01224	146	2.33606	-0.21467	4.3	96.9774	1
1.712	1.87441	138	1.57334	-0.0655015	3.6	129.619	0
1.661	2.84518	148	1.65992	-2	3.3	81.369	1
1.237	1.47991	123	1.5244	-0.920819	3.5	142.922	1
1.237	1.59286	159	1.73488	-2	2.5	93.2863	0
1.35	1.39455	150	1.27231	-0.236572	3.6	95.9697	0
1.619	1.82232	148	1.51601	-0.39794	3.9	81.8306	0
1.666	1.74943	146	1.48855	0.0293838	4.5	166.376	0
1.721	1.72819	172	1.70406	-0.853872	2.9	19.5419	1
1.721	1.55115	155	1.78753	-0.267606	3.2	58.6124	0
1.262	2.12492	181	2.30707	0.856124	3.1	74.3587	0
1.136	1.65304	127	1.69135	-0.154902	3.3	114.502	0
1.44	1.19905	143	1.55751	-0.920819	3.9	75.873	0
1.224	1.70965	160	1.59539	-1.39794	4.5	109.993	0
1.25	1.32655	158	1.68251	-0.552842	3.6	55.82	0
1.472	1.37029	197	2.06108	-2	2.8	83.0941	0
1.689	1.75287	162	1.97285	-0.522879	3.4	51.1249	0
1.456	1.63988	143	1.40705	-0.05061	3.5	87.1372	0
1.878	1.56196	178	2.09621	0.9154	4.1	19.1605	0
1.508	1.7318	146	1.84708	0.260071	4.9	81.9668	0
1.084	1.9434	162	1.81171	-2	3.5	110.908	0
1.486	1.69013	149	1.72713	-0.958607	3.7	105.163	1
1.297	1.75457	174	1.65896	-0.886057	4	104.489	1
1.36	1.79525	160	2.09096	-0.39794	4.5	58.9227	0
1.501	1.89948	160	1.77895	-0.420216	3.4	109.294	1
1.397	1.94994	183	1.60412	-0.677781	3.5	107.385	0
1.515	1.88896	121	1.92814	0.071882	4	174.863	1
1.585	2.02306	179	1.95313	-0.69897	2.9	71.3447	1
1.68	1.89897	151	1.5358	0.819544	4.2	79.8098	0
1.766	2.676	124	1.80652	-1	3.9	131.691	1
2.132	2.3017	138	2.01912	-0.481486	2.6	82.9827	1
1.624	2.42153	138	1.88304	-0.721246	4.1	80.8483	1
1.721	1.88386	142	1.04922	-0.886057	3.9	108.68	1
1.725	2.02669	167	2.00903	-0.443697	3.2	105.792	0
1.638	1.85555	147	1.8169	-0.552842	2.8	90.0605	1
1.728	1.81519	135	1.32634	-0.221849	3.1	80.2911	1
1.645	2.90288	125	2.36361	-2	2.5	84.6529	1
1.86	2.02789	127	1.43457	-0.124939	4.7	70.4704	1
1.547	1.79872	155	1.60097	-0.585027	4.2	90.3521	0
1.768	1.96712	178	1.1959	-0.19382	3.2	94.1037	0
1.351	2.00441	124	2.01953	-1.30103	4.1	128.651	1
1.607	2.13921	136	1.73127	-0.568636	3	57.1082	1
1.81	1.88896	127	1.951	-0.0409586	4.8	137.815	1
1.351	1.78808	159	1.91535	-1.09691	3.3	103.227	0
1.743	1.97677	134	1.74663	-1.74473	3	121.27	1
1.615	1.94857	182	1.44373	-0.0409586	2.9	114.747	0
1.81	1.73287	164	1.91392	-0.283997	4.3	77.4698	0
1.626	1.71013	142	1.22608	-0.39794	4	102.329	1
1.864	2.02909	163	1.58827	-1	4.6	90.8786	0
1.808	1.79661	187	1.17898	-1.1549	4	75.2494	0
1.722	1.74259	119	1.48827	-0.920819	4	77.6345	0
1.528	1.79661	137	1.5164	-1.1549	4	104.948	1
1.482	1.77495	178	0.841359	-1	4.5	59.6685	1
1.7	1.85002	120	1.63012	-0.677781	4	95.5638	1
1.774	2.23085	138	1.58444	-1	4.4	176.135	1
1.359	2.04435	155	1.87639	-1	3.4	132.404	0
1.706	1.66925	136	1.64963	-0.39794	4.7	51.0356	1
1.611	1.82909	172	1.58771	-0.283997	4.1	65.1688	0
1.868	1.80081	175	1.7679	-2	3.3	88.7962	1
1.503	2.07537	180	1.08991	-0.60206	4.5	87.6965	0
1.611	1.89731	180	1.85914	-0.958607	2.9	53.7593	1
1.634	1.9941	136	1.85491	-2	3.2	92.0676	0
1.503	3.09593	130	1.74351	-2	3.6	79.625	1
1.737	1.88556	146	1.7767	-0.408935	3.2	83.7674	1
1.875	1.9928	160	1.97864	-0.886057	2.6	55.79	1
1.716	2.07749	124	1.26482	-1.30103	3.7	54.165	0
1.611	1.86818	134	2.05154	-0.346787	4	82.5568	1
1.673	1.69961	152	1.73878	-1.1549	2.9	105.309	1
1.7	2.04779	134	2.00903	-1.30103	2.3	84.0322	1
1.881	1.76596	161	1.45637	-0.455932	4.2	47.7135	0
1.626	2.1933	142	1.56229	-2	4	67.9977	0
1.954	1.85002	160	1.65186	0.130334	3.4	92.3039	0
1.825	1.92141	118	1.58816	0.100371	2.7	192.837	0
1.152	1.57323	144	1.51468	-2	3.9	111.106	1
0.741	1.82319	120	1.34439	-0.886057	4	111.191	1
1.235	2.31047	167	1.39094	0.143015	3.9	115.642	0
1.815	1.84064	169	1.59329	-0.356547	4.5	88.9828	0
1.973	2.06016	180	1.90417	-1.39794	5.7	74.4806	0
1.537	1.8787	184	1.716	1.60541	3.4	60.3047	0
1.599	1.9941	142	1.65108	-0.327902	3.3	109.558	0
1.722	2.048	160	2.0216	-0.79588	3.1	95.4043	0
1.603	1.766	152	1.38202	-0.221849	4.1	105.566	0
1.569	2.193	136	1.6981	-0.886057	4.3	78.1661	1
1.46	1.85	150	1.1271	-0.769551	3.7	112.138	1
1.687	1.921	117	1.7113	-1	4.1	91.5084	1
2.059	1.573	159	1.11959	-1	3.6	92.8433	1
1.454	1.823	157	1.07918	-0.21467	4.3	133.228	1
1.419	2.31	156	1.63949	-1.69897	3.7	150.202	1
1.513	1.841	169	1.67861	-0.721246	3.3	95.373	0
1.716	2.06	135	1.62263	-0.337242	3.7	96.513	1
1.663	1.879	126	1.98299	-0.552842	3.7	93.4633	1
1.46	1.994	164	1.20439	-0.468521	4.6	85.8784	0

## Sheet: 3A
Fam20C
Aldosterone
-	1	1	1	1
10^-9 M	0.983187	1.12204	1.10331	1.17193
10^-8 M	0.956529	1.23226	1.17431	1.19755
10^-7 M	0.968292	1.19198	1.15493	1.14349
Furin
Aldosterone
-	1	1	1	1
10^-9 M	1.1407	1.12975	1.17265	1.04164
10^-8 M	0.932956	1.1223	0.925019	1.06517
10^-7 M	1.05046	1.09263	1.04305	0.981656
Galnt3
Aldosterone
-	1	1	1	1
10^-9 M	0.866812	1.08234	1.11139	1.18806
10^-8 M	0.833193	1.02281	1.02424	1.16621
10^-7 M	0.795298	0.985452	1.01557	1.14963
iFGF-23
Aldosterone
-	1	1	1	1
10^-9 M	1.05253	1.05764	1.00259	0.965468
10^-8 M	1.29629	0.966406	1.04126	1.02107
10^-7 M	1.32918	0.899364	1.1752	1.2284
cFGF-23
Aldosterone
-	1	1	1	1
10^-9 M	1.07744	0.988966	1.0332	1.48496
10^-8 M	1.17675	1.81203	1.49439	2.0144
10^-7 M	1.6355	2.0426	1.83905	1.86692

## Sheet: 3B
Furin
Aldosterone - Furin inhibitor -	1	1	1
Aldosterone + Furin inhibitor -	1.21327	1.44754	0.74861
Aldosterone + Furin inhibitor +	1.19001	0.71889	0.84218
iFGF-23
Aldosterone - Furin inhibitor -	1	1	1
Aldosterone + Furin inhibitor -	1.32103	1.34901	0.995891
Aldosterone + Furin inhibitor +	1.12511	1.61559	0.774541
cFGF-23
Aldosterone - Furin inhibitor -	1	1	1
Aldosterone + Furin inhibitor -	1.2147	1.36648	1.14612
Aldosterone + Furin inhibitor +	0.98007	1.45981	1.06745

## Sheet: 3C
Fam20C
Aldosterone - Fam20C shRNA -	1	1	1
Aldosterone + Fam20C shRNA -	1.34637	1.11515	1.18102
Aldosterone - Fam20C shRNA +	1.13112	0.8349	0.783179
Aldosterone + Fam20C shRNA +	0.810598	0.966538	1.06047
iFGF-23
Aldosterone - Fam20C shRNA -	1	1	1
Aldosterone + Fam20C shRNA -	1.07548	1.01932	1.17626
Aldosterone - Fam20C shRNA +	1.01693	1.10293	1.17199
Aldosterone + Fam20C shRNA +	0.926052	1.10103	0.91261
cFGF-23
Aldosterone - Fam20C shRNA -	1	1	1
Aldosterone + Fam20C shRNA -	1.32804	1.65629	1.25666
Aldosterone - Fam20C shRNA +	0.773894	1.1407	1.05902
Aldosterone + Fam20C shRNA +	0.759843	1.22264	0.807369
cFGF-23
Aldosterone
-
10^-9 M
10^-8 M
10^-7 M

## Sheet: 4A
Date/repeat	siN	siFAM20C
1-9/14 I	1	0.75
2-9/14 II	1	0.7
3-9/14 III	1	0.35
4-10/4 III	1	0.58
AVG	1	0.595
P		0.00391

## Sheet: 4B
Phospho-cFGF-23
Aldo(10-8M)	-	+	+	+
siRNA	-	-	siWT	siFAM20C
9/6 test	1	2.1	-	-
9/14 I combine	1	2.6	1.5	0.9
10/4 II	1	1.8	1.3	0.9
10/4 III	1	1.4	2	1.1
AVG	1	1.975	1.6	0.97
P value		0.00319761	0.0449088	0.0442299

## Sheet: SF1
Log(preiFGF23)	Log(precFGF23)	preIC	SBP	LogAld	LogPRA	K	MDRD
1.616	1.76779	0.704	160	1.58883	-0.346787	4.1	93.1063
1.804	1.7435	1.151	189	1.91434	-0.853872	4.1	57.7561
1.591	1.73519	0.717	171	1.78032	-1	2.9	138.361
1.554	1.72677	0.672	177	1.43616	-2	3.4	82.244
1.5	1.69372	1.043	147	1.44311	-0.455932	2.6	80.2652
1.554	1.66632	0.981	151	1.95134	-0.366532	3.1	152.953
1.604	1.78658	0.814	140	1.75128	-0.420216	3	140.745
1.597	2.21947	0.852	136	1.97589	0.136721	3.6	93.9268
1.522	1.81525	0.544	156	1.88309	-1.1549	3.1	130.032
1.64	1.78348	1.219	151	1.40312	-2	3.3	92.6419
1.925	2.89263	0.508	136	2.15381	0	3.74	41.8721
1.663	1.80183	0.704	153	1.60314	0.064458	4.4	110.479
1.577	2.25586	1.181	160	1.58827	-0.585027	4.1	70.2
1.631	2.78274	0.703	154	1.96393	-2	2.6	146.065
1.475	1.85672	0.038	172	1.57623	-1.30103	3.2	148.297
1.458	1.80483	0.453	174	1.65244	-2	3.2	199.878
1.736	2.15095	0.302	133	1.62045	-0.744727	4.2	78.275
1.629	1.79272	0.07	153	1.95574	-1.39794	2.7	99.9118
1.548	1.76779	0.491	141	1.62469	-0.537602	4.1	69.8016
1.477	1.71133	0.861	142	2.11361	-0.346787	3.2	98.2132
1.744	1.69905	0.868	162	1.82847	-2	3.3	93.6156
1.889	3.13649	0.547	162	1.61847	-2	3.8	33.1521
1.612	2.10884	0.659	150	2.17609	-0.721246	2.5	119.042
1.329	3.12148	0.93	146	1.77415	-0.21467	3.2	93.6526
1.542	1.64023	0.594	141	1.57054	-2	3.9	95.9616
1.525	1.30774	0.651	167	1.49276	-2	3.9	136.863
1.496	1.43218	0.953	121	1.92814	0.071882	4	174.863
1.431	1.72455	1.074	169	1.63043	-0.283997	3.8	79.5402
1.535	1.82523	0.686	197	2.06108	-2	2.8	83.0941
1.508	2.01224	0.024	146	2.33606	-0.21467	4.3	96.9774
1.712	1.87441	0.401	138	1.57334	-0.0655015	3.6	129.619
1.661	2.84518	0.035	148	1.65992	-2	3.3	81.369
1.237	1.47991	0.395	123	1.5244	-0.920819	3.5	142.922
1.237	1.59286	0.85	159	1.73488	-2	2.5	93.2863
1.35	1.39455	0.828	150	1.27231	-0.236572	3.6	95.9697
1.619	1.82232	0.784	148	1.51601	-0.39794	3.9	81.8306
1.666	1.74943	0.692	146	1.48855	0.0293838	4.5	166.376
1.721	1.72819	0.511	172	1.70406	-0.853872	2.9	19.5419
1.721	1.55115	0.702	155	1.78753	-0.267606	3.2	58.6124
1.262	2.12492	0.026	181	2.30707	0.856124	3.1	74.3587
1.136	1.65304	0.453	127	1.69135	-0.154902	3.3	114.502
1.44	1.19905	0.704	143	1.55751	-0.920819	3.9	75.873
1.224	1.70965	0.675	160	1.59539	-1.39794	4.5	109.993
1.25	1.32655	0.268	158	1.68251	-0.552842	3.6	55.82
1.472	1.37029	0.527	197	2.06108	-2	2.8	83.0941
1.689	1.75287	0.915	162	1.97285	-0.522879	3.4	51.1249
1.456	1.63988	0.803	143	1.40705	-0.05061	3.5	87.1372
1.878	1.56196	0.566	178	2.09621	0.9154	4.1	19.1605
1.508	1.7318	0.716	146	1.84708	0.260071	4.9	81.9668
1.084	1.9434	0.768	162	1.81171	-2	3.5	110.908
1.486	1.69013	0.598	149	1.72713	-0.958607	3.7	105.163
1.297	1.75457	0.935	174	1.65896	-0.886057	4	104.489
1.36	1.79525	0.977	160	2.09096	-0.39794	4.5	58.9227
1.501	1.89948	0.56	160	1.77895	-0.420216	3.4	109.294
1.397	1.94994	0.572	183	1.60412	-0.677781	3.5	107.385
1.515	1.88896	0.897	121	1.92814	0.071882	4	174.863
1.585	2.02306	0.713	179	1.95313	-0.69897	2.9	71.3447
1.68	1.89897	0.545	151	1.5358	0.819544	4.2	79.8098
1.766	2.676	1.192	124	1.80652	-1	3.9	131.691
2.132	2.3017	2.385	138	2.01912	-0.481486	2.6	82.9827
1.624	2.42153	0.675	138	1.88304	-0.721246	4.1	80.8483
1.721	1.88386	0.663	142	1.04922	-0.886057	3.9	108.68
1.725	2.02669	0.596	167	2.00903	-0.443697	3.2	105.792
1.638	1.85555	0.560737	147	1.8169	-0.552842	2.8	90.0605
1.728	1.81519	0.507096	135	1.32634	-0.221849	3.1	80.2911
1.645	2.90288	0.557373	125	2.36361	-2	2.5	84.6529
1.86	2.02789	0.152594	127	1.43457	-0.124939	4.7	70.4704
1.547	1.79872	0.175759	155	1.60097	-0.585027	4.2	90.3521
1.768	1.96712	0.222286	178	1.1959	-0.19382	3.2	94.1037
1.351	2.00441	0.642653	124	2.01953	-1.30103	4.1	128.651
1.607	2.13921	0.528353	136	1.73127	-0.568636	3	57.1082
1.81	1.88896	0.607524	127	1.951	-0.0409586	4.8	137.815
1.351	1.78808	0.31325	159	1.91535	-1.09691	3.3	103.227
1.743	1.97677	0.846814	134	1.74663	-1.74473	3	121.27
1.615	1.94857	0.0515043	182	1.44373	-0.0409586	2.9	114.747
1.81	1.73287	0.605845	164	1.91392	-0.283997	4.3	77.4698
1.626	1.71013	0.672446	142	1.22608	-0.39794	4	102.329
1.864	2.02909	0.788532	163	1.58827	-1	4.6	90.8786
1.808	1.79661	0.635829	187	1.17898	-1.1549	4	75.2494
1.722	1.74259	0.3827	119	1.48827	-0.920819	4	77.6345
1.528	1.79661	0.435308	137	1.5164	-1.1549	4	104.948
1.482	1.77495	0.494231	178	0.841359	-1	4.5	59.6685
1.7	1.85002	0.528818	120	1.63012	-0.677781	4	95.5638
1.774	2.23085	0.668837	138	1.58444	-1	4.4	176.135
1.359	2.04435	0.422453	155	1.87639	-1	3.4	132.404
1.706	1.66925	0.991637	136	1.64963	-0.39794	4.7	51.0356
1.611	1.82909	0.38167	172	1.58771	-0.283997	4.1	65.1688
1.868	1.80081	3.19443	175	1.7679	-2	3.3	88.7962
1.503	2.07537	0.508548	180	1.08991	-0.60206	4.5	87.6965
1.611	1.89731	0.738214	180	1.85914	-0.958607	2.9	53.7593
1.634	1.9941	0.687632	136	1.85491	-2	3.2	92.0676
1.503	3.09593	0.53456	130	1.74351	-2	3.6	79.625
1.737	1.88556	0.771056	146	1.7767	-0.408935	3.2	83.7674
1.875	1.9928	0.440474	160	1.97864	-0.886057	2.6	55.79
1.716	2.07749	0.46941	124	1.26482	-1.30103	3.7	54.165
1.611	1.86818	0.874032	134	2.05154	-0.346787	4	82.5568
1.673	1.69961	0.698863	152	1.73878	-1.1549	2.9	105.309
1.7	2.04779	0.792986	134	2.00903	-1.30103	2.3	84.0322
1.881	1.76596	0.639387	161	1.45637	-0.455932	4.2	47.7135
1.626	2.1933	0.535873	142	1.56229	-2	4	67.9977
1.954	1.85002	0.912623	160	1.65186	0.130334	3.4	92.3039
1.825	1.92141	0.0535788	118	1.58816	0.100371	2.7	192.837
1.152	1.57323	1.58009	144	1.51468	-2	3.9	111.106
0.741	1.82319	0.24839	120	1.34439	-0.886057	4	111.191
1.235	2.31047	0.223826	167	1.39094	0.143015	3.9	115.642
1.815	1.84064	0.664355	169	1.59329	-0.356547	4.5	88.9828
1.973	2.06016	0.786924	180	1.90417	-1.39794	5.7	74.4806
1.537	1.8787	0.466779	184	1.716	1.60541	3.4	60.3047
1.599	1.9941	0.792648	142	1.65108	-0.327902	3.3	109.558
1.722	2.048	0.472367	160	2.0216	-0.79588	3.1	95.4043
1.603	1.766	0.686749	152	1.38202	-0.221849	4.1	105.566
1.569	2.193	0.237565	136	1.6981	-0.886057	4.3	78.1661
1.46	1.85	0.407366	150	1.1271	-0.769551	3.7	112.138
1.687	1.921	0.582872	117	1.7113	-1	4.1	91.5084
2.059	1.573	3.05906	159	1.11959	-1	3.6	92.8433
1.454	1.823	0.427699	157	1.07918	-0.21467	4.3	133.228
1.419	2.31	0.12826	156	1.63949	-1.69897	3.7	150.202
1.513	1.841	0.470331	169	1.67861	-0.721246	3.3	95.373
1.716	2.06	0.452628	135	1.62263	-0.337242	3.7	96.513
1.663	1.879	0.608643	126	1.98299	-0.552842	3.7	93.4633
1.46	1.994	0.29235	164	1.20439	-0.468521	4.6	85.8784

## Sheet: SF2A
precFGF23	p_age	p_sex	SBP	logAld	K	MDRD
58.585	52.8	2	160	1.58883	4.1	93.1063
55.399	71.5	1	189	1.91434	4.1	57.7561
54.349	50.8	2	171	1.78032	2.9	138.361
53.306	55.7	1	177	1.43616	3.4	82.244
30.336	62.8	1	147	1.44311	2.6	80.2652
36.534	31	2	151	1.95134	3.1	152.953
49.399	46.7	2	140	1.75128	3	140.745
46.379	52.7	1	136	1.97589	3.6	93.9268
61.175	44.3	1	156	1.88309	3.1	130.032
35.79	56.4	1	151	1.40312	3.3	92.6419
165.757	52.6	2	136	2.15381	3.74	41.8721
65.351	54.6	2	153	1.60314	4.4	110.479
31.948	50.8	2	160	1.58827	4.1	70.2
60.741	38.9	2	154	1.96393	2.6	146.065
781.6	36.1	2	172	1.57623	3.2	148.297
63.362	29.5	2	174	1.65244	3.2	199.878
180.242	58.1	2	133	1.62045	4.2	78.275
606.7	37.3	2	153	1.95574	2.7	99.9118
71.899	52.3	2	141	1.62469	4.1	69.8016
34.865	42.3	1	142	2.11361	3.2	98.2132
63.802	51.4	2	162	1.82847	3.3	93.6156
141.562	72.1	1	162	1.61847	3.8	33.1521
62.047	37.8	2	150	2.17609	2.5	119.042
22.915	51.3	2	146	1.77415	3.2	93.6526
58.585	45.5	2	141	1.57054	3.9	95.9616
51.444	53.6	2	167	1.49276	3.9	136.863
32.853	57	2	121	1.92814	4	174.863
25.109	38.2	1	169	1.63043	3.8	79.5402
50.01	30.8	1	197	2.06108	2.8	83.0941
1369.26	43.2	2	146	2.33606	4.3	96.9774
128.482	45	1	138	1.57334	3.6	129.619
1322.76	48	2	148	1.65992	3.3	81.369
43.675	43.3	2	123	1.5244	3.5	142.922
20.312	52.3	2	159	1.73488	2.5	93.2863
27.051	47.4	1	150	1.27231	3.6	95.9697
53.033	57.1	1	148	1.51601	3.9	81.8306
66.87	31.6	1	146	1.48855	4.5	166.376
102.859	53.4	1	172	1.70406	2.9	19.5419
74.888	66.5	1	155	1.78753	3.2	58.6124
700.136	38.3	2	181	2.30707	3.1	74.3587
30.193	38.8	1	127	1.69135	3.3	114.502
39.161	48.2	1	143	1.55751	3.9	75.873
24.805	55.8	2	160	1.59539	4.5	109.993
66.424	55.5	1	158	1.68251	3.6	55.82
56.16	30.8	1	197	2.06108	2.8	83.0941
53.48	57.8	1	162	1.97285	3.4	51.1249
35.576	41.9	1	143	1.40705	3.5	87.1372
133.328	32.5	2	178	2.09621	4.1	19.1605
44.983	46.3	2	146	1.84708	4.9	81.9668
15.814	45.4	1	162	1.81171	3.5	110.908
51.245	59	1	149	1.72713	3.7	105.163
21.211	60.9	1	174	1.65896	4	104.489
23.458	66.2	2	160	2.09096	4.5	58.9227
56.607	48.8	1	160	1.77895	3.4	109.294
43.64	62.8	2	183	1.60412	3.5	107.385
36.472	57	2	121	1.92814	4	174.863
53.927	39.8	1	179	1.95313	2.9	71.3447
87.781	52.8	2	151	1.5358	4.2	79.8098
48.993	64.8	2	124	1.80652	3.9	131.691
56.829	53.3	1	138	2.01912	2.6	82.9827
62.41	60.6	1	138	1.88304	4.1	80.8483
79.337	59.2	2	142	1.04922	3.9	108.68
89.113	67.6	2	167	2.00903	3.2	105.792
77.438	62.2	2	147	1.8169	2.8	90.0605
105.453	62.7	1	135	1.32634	3.1	80.2911
79.244	39.5	2	125	2.36361	2.5	84.6529
474.238	49.9	2	127	1.43457	4.7	70.4704
200.308	63.8	1	155	1.60097	4.2	90.3521
263.952	50.1	2	178	1.1959	3.2	94.1037
34.952	56.9	2	124	2.01953	4.1	128.651
76.535	49.6	1	136	1.73127	3	57.1082
106.337	69.3	2	127	1.951	4.8	137.815
71.706	33.1	1	159	1.91535	3.3	103.227
65.342	34.5	2	134	1.74663	3	121.27
799.621	45.3	2	182	1.44373	2.9	114.747
106.632	43.5	1	164	1.91392	4.3	77.4698
62.91	67.5	1	142	1.22608	4	102.329
92.709	62	1	163	1.58827	4.6	90.8786
101.021	50.2	1	187	1.17898	4	75.2494
137.788	60.5	2	119	1.48827	4	77.6345
77.438	59.6	1	137	1.5164	4	104.948
61.388	60.9	1	178	0.841359	4.5	59.6685
94.792	48.4	1	120	1.63012	4	95.5638
88.833	55.3	2	138	1.58444	4.4	176.135
54.059	63.1	2	155	1.87639	3.4	132.404
51.301	58.3	1	136	1.64963	4.7	51.0356
106.927	40.3	2	172	1.58771	4.1	65.1688
23.116	69.5	1	175	1.7679	3.3	88.7962
62.606	40.6	1	180	1.08991	4.5	87.6965
55.283	60.5	2	180	1.85914	2.9	53.7593
62.606	55.8	2	136	1.85491	3.2	92.0676
59.559	38	1	130	1.74351	3.6	79.625
70.798	41.6	2	146	1.7767	3.2	83.7674
170.156	50.4	2	160	1.97864	2.6	55.79
110.751	58.3	2	124	1.26482	3.7	54.165
46.692	31.8	1	134	2.05154	4	82.5568
67.466	58.6	1	152	1.73878	2.9	105.309
63.214	50.1	1	134	2.00903	2.3	84.0322
118.951	66.4	2	161	1.45637	4.2	47.7135
78.9431	59.5	2	142	1.56229	4	67.9977
98.6516	55.1	2	160	1.65186	3.4	92.3039
1247.19	35.2	2	118	1.58816	2.7	192.837
8.97785	53.1	2	144	1.51468	3.9	111.106
22.1776	52.9	2	120	1.34439	4	111.191
76.836	43.6	2	167	1.39094	3.9	115.642
98.3551	66	2	169	1.59329	4.5	88.9828
119.534	32.2	1	180	1.90417	5.7	74.4806
73.8204	57.8	1	184	1.716	3.4	60.3047
50.0734	56.9	2	142	1.65108	3.3	109.558
111.632	48.8	1	160	2.0216	3.1	95.4043
58.3387	57.9	1	152	1.38202	4.1	105.566
156.064	58.5	2	136	1.6981	4.3	78.1661
70.7982	43	1	150	1.1271	3.7	112.138
83.4473	57.5	2	117	1.7113	4.1	91.5084
37.4312	55.8	1	159	1.11959	3.6	92.8433
66.5561	61.2	2	157	1.07918	4.3	133.228
204.396	33.9	2	156	1.63949	3.7	150.202
69.2846	46.9	2	169	1.67861	3.3	95.373
114.857	46.1	1	135	1.62263	3.7	96.513
75.6305	54	1	126	1.98299	3.7	93.4633
98.6516	36.8	2	164	1.20439	4.6	85.8784

## Sheet: SF2B
preiFGF23	p_age	p_sex	SBP	logAld	K	MDRD
41.271	52.8	2	160	1.58883	4.1	93.1063
63.743	71.5	1	189	1.91434	4.1	57.7561
38.965	50.8	2	171	1.78032	2.9	138.361
35.842	55.7	1	177	1.43616	3.4	82.244
31.641	62.8	1	147	1.44311	2.6	80.2652
35.842	31	2	151	1.95134	3.1	152.953
40.201	46.7	2	140	1.75128	3	140.745
39.493	52.7	1	136	1.97589	3.6	93.9268
33.303	44.3	1	156	1.88309	3.1	130.032
43.62	56.4	1	151	1.40312	3.3	92.6419
84.218	52.6	2	136	2.15381	3.74	41.8721
46.012	54.6	2	153	1.60314	4.4	110.479
37.741	50.8	2	160	1.58827	4.1	70.2
42.711	38.9	2	154	1.96393	2.6	146.065
29.843	36.1	2	172	1.57623	3.2	148.297
28.715	29.5	2	174	1.65244	3.2	199.878
54.424	58.1	2	133	1.62045	4.2	78.275
42.53	37.3	2	153	1.95574	2.7	99.9118
35.33	52.3	2	141	1.62469	4.1	69.8016
30.005	42.3	1	142	2.11361	3.2	98.2132
55.411	51.4	2	162	1.82847	3.3	93.6156
77.374	72.1	1	162	1.61847	3.8	33.1521
40.913	37.8	2	150	2.17609	2.5	119.042
21.311	51.3	2	146	1.77415	3.2	93.6526
34.82	45.5	2	141	1.57054	3.9	95.9616
33.47	53.6	2	167	1.49276	3.9	136.863
31.312	57	2	121	1.92814	4	174.863
26.966	38.2	1	169	1.63043	3.8	79.5402
34.312	30.8	1	197	2.06108	2.8	83.0941
32.21	43.2	2	146	2.33606	4.3	96.9774
51.551	45	1	138	1.57334	3.6	129.619
45.77	48	2	148	1.65992	3.3	81.369
17.257	43.3	2	123	1.5244	3.5	142.922
17.257	52.3	2	159	1.73488	2.5	93.2863
22.393	47.4	1	150	1.27231	3.6	95.9697
41.582	57.1	1	148	1.51601	3.9	81.8306
46.295	31.6	1	146	1.48855	4.5	166.376
52.605	53.4	1	172	1.70406	2.9	19.5419
52.605	66.5	1	155	1.78753	3.2	58.6124
18.282	38.3	2	181	2.30707	3.1	74.3587
13.675	38.8	1	127	1.69135	3.3	114.502
27.55	48.2	1	143	1.55751	3.9	75.873
16.745	55.8	2	160	1.59539	4.5	109.993
17.77	55.5	1	158	1.68251	3.6	55.82
29.619	30.8	1	197	2.06108	2.8	83.0941
48.92	57.8	1	162	1.97285	3.4	51.1249
28.584	41.9	1	143	1.40705	3.5	87.1372
75.472	32.5	2	178	2.09621	4.1	19.1605
32.21	46.3	2	146	1.84708	4.9	81.9668
12.143	45.4	1	162	1.81171	3.5	110.908
30.655	59	1	149	1.72713	3.7	105.163
19.822	60.9	1	174	1.65896	4	104.489
22.907	66.2	2	160	2.09096	4.5	58.9227
31.691	48.8	1	160	1.77895	3.4	109.294
24.969	62.8	2	183	1.60412	3.5	107.385
32.729	57	2	121	1.92814	4	174.863
38.45	39.8	1	179	1.95313	2.9	71.3447
47.869	52.8	2	151	1.5358	4.2	79.8098
58.41	64.8	2	124	1.80652	3.9	131.691
135.529	53.3	1	138	2.01912	2.6	82.9827
42.105	60.6	1	138	1.88304	4.1	80.8483
52.605	59.2	2	142	1.04922	3.9	108.68
53.132	67.6	2	167	2.00903	3.2	105.792
43.423	62.2	2	147	1.8169	2.8	90.0605
53.475	62.7	1	135	1.32634	3.1	80.2911
44.168	39.5	2	125	2.36361	2.5	84.6529
72.366	49.9	2	127	1.43457	4.7	70.4704
35.206	63.8	1	155	1.60097	4.2	90.3521
58.673	50.1	2	178	1.1959	3.2	94.1037
22.462	56.9	2	124	2.01953	4.1	128.651
40.437	49.6	1	136	1.73127	3	57.1082
64.602	69.3	2	127	1.951	4.8	137.815
22.462	33.1	1	159	1.91535	3.3	103.227
55.332	34.5	2	134	1.74663	3	121.27
41.184	45.3	2	182	1.44373	2.9	114.747
64.602	43.5	1	164	1.91392	4.3	77.4698
42.303	67.5	1	142	1.22608	4	102.329
73.104	62	1	163	1.58827	4.6	90.8786
64.232	50.2	1	187	1.17898	4	75.2494
52.731	60.5	2	119	1.48827	4	77.6345
33.71	59.6	1	137	1.5164	4	104.948
30.34	60.9	1	178	0.841359	4.5	59.6685
50.128	48.4	1	120	1.63012	4	95.5638
59.415	55.3	2	138	1.58444	4.4	176.135
22.837	63.1	2	155	1.87639	3.4	132.404
50.872	58.3	1	136	1.64963	4.7	51.0356
40.811	40.3	2	172	1.58771	4.1	65.1688
73.842	69.5	1	175	1.7679	3.3	88.7962
31.838	40.6	1	180	1.08991	4.5	87.6965
40.811	60.5	2	180	1.85914	2.9	53.7593
43.0495	55.8	2	136	1.85491	3.2	92.0676
31.8379	38	1	130	1.74351	3.6	79.625
54.5894	41.6	2	146	1.7767	3.2	83.7674
74.9492	50.4	2	160	1.97864	2.6	55.79
51.9876	58.3	2	124	1.26482	3.7	54.165
40.8107	31.8	1	134	2.05154	4	82.5568
47.1496	58.6	1	152	1.73878	2.9	105.309
50.1278	50.1	1	134	2.00903	2.3	84.0322
76.0556	66.4	2	161	1.45637	4.2	47.7135
42.3035	59.5	2	142	1.56229	4	67.9977
90.0317	55.1	2	160	1.65186	3.4	92.3039
66.8228	35.2	2	118	1.58816	2.7	192.837
14.1858	53.1	2	144	1.51468	3.9	111.106
5.5087	52.9	2	120	1.34439	4	111.191
17.1979	43.6	2	167	1.39094	3.9	115.642
65.3427	66	2	169	1.59329	4.5	88.9828
94.0645	32.2	1	180	1.90417	5.7	74.4806
34.4578	57.8	1	184	1.716	3.4	60.3047
39.6906	56.9	2	142	1.65108	3.3	109.558
52.7312	48.8	1	160	2.0216	3.1	95.4043
40.064	57.9	1	152	1.38202	4.1	105.566
37.0754	58.5	2	136	1.6981	4.3	78.1661
28.8408	43	1	150	1.1271	3.7	112.138
48.6391	57.5	2	117	1.7113	4.1	91.5084
114.504	55.8	1	159	1.11959	3.6	92.8433
28.4659	61.2	2	157	1.07918	4.3	133.228
26.2158	33.9	2	156	1.63949	3.7	150.202
32.5867	46.9	2	169	1.67861	3.3	95.373
51.9876	46.1	1	135	1.62263	3.7	96.513
46.032	54	1	126	1.98299	3.7	93.4633
28.8408	36.8	2	164	1.20439	4.6	85.8784

[truncated: 6 more sheets: SF3, SF4, SF5A, SF5B, SF5C, SF5D]
